# Supplementary material for: The AP2 Transcription Factor BrSHINE3 Regulates Wax Accumulation in Nonheading Chinese Cabbage
Source: Int J Mol Sci. 2022 Nov 3;23(21):13454. doi: 10.3390/ijms232113454 (PMC9656708; doi:10.3390/ijms232113454)
Supplement: Supplementary file 1 [file ijms-23-13454-s001.zip]

Archive with 1 entries (1 files):
- ijms-1959036-supplementary.pdf
